# Supplementary material for: Water availability affects the relationship between pollen intensity and seed production
Source: AoB Plants. 2021 Dec 2;13(6):plab074. doi: 10.1093/aobpla/plab074 (PMC8711293; doi:10.1093/aobpla/plab074)
Supplement: plab074_suppl_Supplementary_Data [file plab074_suppl_supplementary_data.xlsx]

## Sheet: greenhouse data
Plant ID	Water treatment	Pollen count	Seed count	Per seed mass (mg)
PW5	High	61	162	0.345864
PW12	High	206	143	0.253776
PW3	High	124	135	0.268148
PW3	High	219	131	0.241527
PW13	High	194	125	0.21992
PD8	Low	107	121	0.28
PD10	Low	173	116	0.268276
PW12	High	161	115	0.230609
PW13	High	139	115	0.214174
PW8	High	140	113	0.254159
PW12	High	145	111	0.259279
PW8	High	128	111	0.241261
PW10	High	264	110	0.325727
PW8	High	184	110	0.251909
PW3	High	101	108	0.293426
PD15	Low	230	107	0.241869
PW2	High	114	106	0.215283
PW14	High	110	106	0.223396
PW8	High	156	105	0.258952
PD14	Low	133	105	0.245429
PW15	High	264	104	0.299423
PD10	Low	228	103	0.271553
PW3	High	150	103	0.275049
PW6	High	81	103	0.322816
PW7	High	153	102	0.208824
PW1	High	416	101	0.281287
PW9	High	276	101	0.254257
PD11	Low	122	101	0.212574
PD4	Low	115	101	0.292079
PD11	Low	107	101	0.229109
PW15	High	331	98	0.246429
PD5	Low	138	98	0.310102
PW10	High	135	97	0.335258
PD14	Low	188	96	0.283438
PW9	High	105	96	0.276771
PW9	High	315	95	0.273895
PW8	High	151	95	0.228421
PW15	High	225	94	0.260532
PD4	Low	186	94	0.294468
PD3	Low	262	93	0.280323
PW4	High	162	93	0.249032
PD10	Low	41	93	0.287957
PW2	High	226	92	0.233478
PW14	High	186	92	0.214348
PD5	Low	104	91	0.305604
PD3	Low	312	89	0.306629
PW13	High	221	89	0.205393
PD14	Low	87	89	0.254944
PW13	High	132	88	0.215568
PD11	Low	179	87	0.208046
PD6	Low	147	87	0.295172
PD12	Low	108	87	0.247931
PW13	High	75	87	0.226667
PW15	High	150	86	0.279767
PW9	High	88	86	0.240116
PW9	High	23	86	0.272326
PW15	High	116	85	0.278706
PW14	High	119	84	0.203452
PW7	High	60	84	0.2325
PW14	High	126	83	0.198916
PW14	High	92	83	0.216747
PW9	High	151	82	0.261707
PD11	Low	110	82	0.242927
PD8	Low	107	81	0.305185
PW3	High	35	81	0.24358
PD12	Low	80	80	0.281125
PW13	High	366	79	0.226835
PW13	High	125	79	0.229747
PW14	High	388	78	0.211154
PW14	High	152	78	0.251923
PW15	High	88	78	0.306667
PW11	High	78	78	0.306923
PW2	High	48	78	0.264615
PW8	High	243	77	0.282338
PW12	High	227	77	0.213766
PW9	High	183	77	0.282078
PW8	High	118	77	0.251558
PD2	Low	87	77	0.283636
PD6	Low	76	77	0.33987
PD2	Low	232	76	0.268684
PD12	Low	210	76	0.288158
PW10	High	193	76	0.303684
PW3	High	157	76	0.285395
PW7	High	95	76	0.215132
PW9	High	91	76	0.254605
PD8	Low	79	76	0.304474
PD4	Low	200	75	0.314533
PD11	Low	112	75	0.240933
PW2	High	94	75	0.304667
PW10	High	152	74	0.345135
PW9	High	47	74	0.345946
PW12	High	167	73	0.222603
PW14	High	141	73	0.233973
PW10	High	107	73	0.309726
PD3	Low	87	73	0.28274
PW3	High	73	73	0.175342
PW15	High	228	72	0.27375
PW9	High	128	72	0.261389
PW9	High	108	72	0.320694
PD3	Low	95	72	0.28125
PW9	High	75	72	0.262639
PW9	High	135	71	0.300845
PW6	High	114	71	0.326761
PW7	High	100	71	0.235915
PW15	High	97	71	0.290282
PW13	High	91	71	0.245775
PW10	High	64	71	0.376901
PW9	High	202	70	0.225857
PD7	Low	170	70	0.313714
PW3	High	114	70	0.296
PW14	High	87	70	0.2
PD15	Low	63	70	0.243429
PD2	Low	79	69	0.264493
PD2	Low	63	69	0.306087
PD4	Low	48	69	0.348696
PW1	High	172	68	0.2925
PD12	Low	223	66	0.220152
PW8	High	144	66	0.270303
PD6	Low	110	66	0.331212
PW9	High	215	65	0.337538
PW9	High	87	65	0.253846
PD14	Low	67	65	0.281385
PW5	High	403	64	0.367969
PW5	High	159	64	0.309219
PD14	Low	151	64	0.29375
PD1	Low	114	64	0.208281
PD1	Low	109	63	0.213651
PW3	High	94	63	0.276667
PD13	Low	84	63	0.290476
PW3	High	72	63	0.283016
PD7	Low	152	62	0.326613
PD4	Low	142	62	0.329194
PD12	Low	113	62	0.283871
PD3	Low	54	62	0.295161
PW15	High	221	61	0.275082
PD4	Low	123	61	0.332623
PD12	Low	89	61	0.281803
PW6	High	64	61	0.303279
PD3	Low	61	61	0.265738
PW15	High	54	61	0.309508
PW10	High	137	60	0.335833
PW1	High	84	60	0.260167
PD8	Low	58	60	0.302
PD12	Low	29	60	0.276
PD7	Low	165	59	0.327288
PW3	High	81	59	0.25322
PD8	Low	67	59	0.252203
PD15	Low	66	59	0.282373
PD5	Low	114	58	0.318793
PW15	High	101	58	0.3
PD11	Low	78	58	0.270345
PD11	Low	75	58	0.264828
PD12	Low	141	57	0.277368
PD14	Low	121	57	0.256316
PW9	High	99	57	0.311579
PW5	High	72	57	0.353333
PW9	High	69	57	0.300175
PW14	High	59	57	0.224912
PW4	High	40	57	0.310702
PD5	Low	434	56	0.32375
PD2	Low	94	56	0.281607
PD1	Low	93	56	0.200357
PD9	Low	61	56	0.240536
PD2	Low	59	56	0.305536
PD13	Low	53	56	0.344643
PD6	Low	264	55	0.339455
PD8	Low	189	55	0.332545
PW14	High	177	55	0.236909
PD12	Low	122	55	0.265636
PW7	High	91	55	0.214182
PW9	High	77	55	0.306
PD3	Low	74	55	0.287455
PW13	High	60	55	0.23
PW11	High	146	54	0.308148
PD9	Low	73	54	0.238148
PD12	Low	71	54	0.276667
PW11	High	153	53	0.26717
PD4	Low	104	53	0.314717
PW15	High	88	53	0.265849
PW15	High	76	53	0.259623
PW8	High	74	53	0.276226
PW2	High	59	53	0.230943
PW10	High	273	52	0.325962
PW1	High	196	52	0.265385
PD13	Low	186	52	0.324231
PD6	Low	155	52	0.310577
PD11	Low	127	52	0.2125
PD9	Low	68	52	0.235962
PD11	Low	33	52	0.249231
PW13	High	20	52	0.225
PW5	High	652	51	0.33
PD12	Low	218	51	0.227843
PD12	Low	129	51	0.293333
PD11	Low	104	51	0.275294
PW3	High	91	51	0.261176
PD14	Low	61	51	0.340784
PW9	High	40	51	0.313922
PD2	Low	242	50	0.3058
PW9	High	65	50	0.2956
PW4	High	56	50	0.3368
PW14	High	118	49	0.282449
PD4	Low	98	49	0.347755
PW9	High	76	49	0.301837
PD4	Low	60	49	0.334286
PW3	High	57	49	0.277755
PD11	Low	118	48	0.292083
PD7	Low	107	48	0.327708
PD1	Low	70	48	0.243542
PD10	Low	68	48	0.320625
PD6	Low	68	48	0.335
PD9	Low	67	48	0.240208
PW12	High	57	48	0.231667
PD6	Low	30	48	0.351458
PD1	Low	202	47	0.204468
PW14	High	147	47	0.211064
PD11	Low	92	47	0.240426
PW5	High	88	47	0.410426
PW8	High	75	47	0.234043
PW4	High	54	47	0.301277
PW8	High	7	47	0.281489
PW11	High	155	46	0.313913
PW2	High	131	46	0.218913
PW3	High	90	46	0.276739
PD11	Low	49	46	0.246739
PW2	High	18	46	0.267826
PW4	High	157	45	0.300889
PD9	Low	146	45	0.205778
PD1	Low	115	45	0.208889
PD1	Low	108	45	0.238
PD1	Low	107	45	0.196889
PW5	High	29	45	0.354667
PW2	High	13	45	0.254
PD14	Low	140	44	0.286818
PD9	Low	100	44	0.202955
PD13	Low	87	44	0.344318
PW8	High	62	44	0.218409
PW3	High	127	43	0.306279
PW10	High	123	43	0.365581
PD11	Low	102	43	0.214186
PW4	High	85	43	0.244651
PD2	Low	44	43	0.274186
PW3	High	252	42	0.199286
PW1	High	99	42	0.248333
PW8	High	70	42	0.263333
PW11	High	47	42	0.308571
PD4	Low	10	42	0.309524
PW13	High	60	41	0.260244
PW11	High	51	41	0.319024
PD3	Low	31	41	0.317805
PW10	High	24	41	0.358293
PW15	High	89	40	0.30975
PW1	High	86	40	0.33
PW7	High	65	40	0.2505
PD4	Low	60	40	0.31175
PW8	High	25	40	0.22775
PD9	Low	182	39	0.277949
PD9	Low	161	39	0.21641
PW7	High	133	39	0.182308
PD11	Low	93	39	0.244615
PD9	Low	91	39	0.255641
PD4	Low	51	39	0.340256
PD3	Low	27	39	0.295128
PW15	High	79	38	0.361053
PD7	Low	76	38	0.327368
PW13	High	59	38	0.206579
PW8	High	46	38	0.243421
PD7	Low	32	38	0.363158
PD5	Low	193	37	0.324865
PW12	High	144	37	0.232162
PD6	Low	108	37	0.37027
PW11	High	99	37	0.300541
PW13	High	66	37	0.244054
PD4	Low	66	37	0.332703
PW1	High	65	36	0.319167
PW11	High	58	36	0.2725
PD6	Low	48	36	0.355833
PW14	High	39	36	0.200833
PW1	High	26	36	0.265
PD15	Low	159	35	0.267714
PD8	Low	87	35	0.292286
PD11	Low	43	35	0.210286
PW12	High	24	35	0.255143
PW3	High	137	34	0.243824
PD12	Low	133	34	0.308235
PW10	High	126	34	0.318235
PW9	High	107	34	0.315294
PD13	Low	101	34	0.343824
PW11	High	99	34	0.310294
PD5	Low	78	34	0.349118
PD6	Low	64	34	0.360882
PW5	High	57	34	0.402353
PW14	High	36	34	0.224118
PW13	High	5	34	0.227353
PD12	Low	49	33	0.236364
PW15	High	34	33	0.315758
PW11	High	61	32	0.330937
PD13	Low	58	32	0.321562
PW9	High	56	32	0.331875
PD2	Low	40	32	0.329375
PD5	Low	91	31	0.311935
PW15	High	88	31	0.27129
PD6	Low	65	31	0.339355
PD13	Low	42	31	0.366452
PD7	Low	39	31	0.26871
PD7	Low	28	31	0.323548
PW3	High	126	30	0.263333
PD9	Low	101	30	0.306
PD12	Low	99	30	0.277333
PD8	Low	58	30	0.305333
PD6	Low	56	30	0.323667
PD13	Low	54	30	0.348
PW3	High	44	30	0.245
PW12	High	40	30	0.231667
PD9	Low	173	29	0.262759
PD15	Low	118	29	0.273103
PW6	High	72	29	0.327931
PW13	High	60	29	0.261724
PD1	Low	43	29	0.223793
PD1	Low	43	29	0.178276
PW4	High	24	29	0.257931
PD13	Low	20	29	0.343448
PD12	Low	15	29	0.266897
PD5	Low	116	28	0.35
PD8	Low	110	28	0.311071
PD11	Low	80	28	0.216429
PW3	High	43	28	0.261429
PW9	High	43	28	0.341071
PD12	Low	34	28	0.217143
PW8	High	19	28	0.272143
PD11	Low	13	28	0.3175
PW13	High	10	28	0.211786
PD10	Low	6	28	0.331786
PD14	Low	1	28	0.301429
PW10	High	164	27	0.361852
PD12	Low	96	27	0.329259
PW12	High	70	27	0.223704
PD3	Low	69	27	0.317407
PD15	Low	40	27	0.308519
PD12	Low	35	27	0.262222
PD1	Low	31	27	0.232222
PW2	High	140	26	0.278077
PD13	Low	132	26	0.300769
PD9	Low	123	26	0.259615
PD9	Low	70	26	0.198462
PD11	Low	51	26	0.223462
PD7	Low	42	26	0.396538
PW15	High	33	26	0.271923
PW7	High	24	26	0.227308
PW15	High	11	26	0.304615
PW15	High	542	25	0.304
PW12	High	102	25	0.2664
PD12	Low	84	25	0.2344
PW14	High	64	25	0.1852
PD6	Low	35	25	0.3492
PD4	Low	29	25	0.3932
PW3	High	28	25	0.0892
PD3	Low	23	25	0.3368
PD1	Low	120	24	0.2375
PD13	Low	102	24	0.39375
PW15	High	92	24	0.325833
PD1	Low	78	24	0.24
PD13	Low	74	24	0.32125
PW2	High	59	24	0.244583
PW4	High	45	24	0.25375
PW7	High	43	24	0.21
PD5	Low	31	24	0.316667
PW3	High	129	23	0.276087
PW12	High	117	23	0.216522
PD9	Low	115	23	0.282609
PD1	Low	30	23	0.238261
PW3	High	26	23	0.270435
PW14	High	2	23	0.219565
PW7	High	133	22	0.222727
PD9	Low	74	22	0.266818
PD2	Low	51	22	0.275
PD14	Low	45	22	0.280455
PD11	Low	32	22	0.216818
PD11	Low	122	21	0.26
PW12	High	82	21	0.265238
PD9	Low	53	21	0
PW7	High	49	21	0.215238
PD15	Low	49	21	0.305238
PD11	Low	44	21	0.314286
PW13	High	41	21	0.254762
PD13	Low	39	21	0.312857
PW3	High	38	21	0.285238
PD5	Low	28	21	0.321429
PD13	Low	100	20	0.377
PD13	Low	82	20	0.356
PW7	High	81	20	0.195
PD8	Low	65	20	0.309
PD10	Low	46	20	0.2785
PD3	Low	41	20	0.3425
PW9	High	34	20	0.3145
PW13	High	30	20	0.237
PD12	Low	27	20	0.2335
PD12	Low	26	20	0.144
PD2	Low	21	20	0.3325
PD14	Low	15	20	0.277
PW15	High	69	19	0.275789
PD1	Low	67	19	0.218947
PD15	Low	57	19	0.297895
PD8	Low	22	19	0.330526
PD14	Low	20	19	0.288947
PD13	Low	240	18	0.318333
PW5	High	82	18	0.379444
PD9	Low	62	18	0.243333
PW4	High	43	18	0.299444
PW1	High	40	18	0.305
PD15	Low	31	18	0.276667
PW3	High	20	18	0.252778
PD12	Low	136	17	0.260588
PD12	Low	82	17	0.215882
PD1	Low	76	17	0.257647
PD6	Low	63	17	0.292353
PW11	High	54	17	0.317647
PW7	High	39	17	0.194706
PD8	Low	14	17	0.332353
PW15	High	137	16	0.2975
PD8	Low	133	16	0.300625
PW4	High	89	16	0.29375
PW11	High	79	16	0.26625
PD2	Low	52	16	0.33625
PW12	High	30	16	0.22375
PD8	Low	98	15	0.292667
PD1	Low	33	15	0.225333
PW6	High	20	15	0.284
PW6	High	19	15	0.327333
PD5	Low	17	15	0.306
PW8	High	12	15	0.292
PW14	High	111	14	0.217143
PD13	Low	59	14	0.314286
PW15	High	57	14	0.0928571
PW11	High	53	14	0.290714
PW14	High	37	14	0.222143
PD12	Low	23	14	0.222857
PD12	Low	21	14	0.251429
PD8	Low	17	14	0.297857
PD13	Low	149	13	0.307692
PD10	Low	80	13	0.340769
PW6	High	26	13	0.296154
PW10	High	15	13	0.388462
PD9	Low	99	12	0.2875
PW9	High	91	12	0.316667
PD13	Low	70	12	0.384167
PD13	Low	65	12	0.389167
PD11	Low	10	12	0.189167
PW9	High	231	11	0.360909
PD9	Low	69	11	0.3
PD1	Low	69	11	0.258182
PD13	Low	68	11	0.362727
PD13	Low	50	11	0.357273
PW10	High	33	11	0.361818
PD9	Low	28	11	0.24
PW11	High	25	11	0.312727
PD2	Low	19	11	0.256364
PW10	High	12	11	0.370909
PW14	High	111	10	0.264
PD11	Low	72	10	0.306
PD5	Low	64	10	0.285
PW15	High	34	10	0.338
PD2	Low	33	10	0.33
PW9	High	3	10	0.352
PD5	Low	88	9	0.33
PD1	Low	63	9	0.213333
PW15	High	45	9	0.277778
PD13	Low	26	9	0.518889
PW6	High	25	9	0.275556
PW10	High	23	9	0.346667
PW3	High	20	9	0.292222
PD5	Low	19	9	0.378889
PW6	High	135	8	0.26125
PD8	Low	37	8	0.29125
PD9	Low	13	8	0.265
PD14	Low	9	8	0.32625
PD5	Low	9	8	0.29875
PW9	High	9	8	0.35375
PD8	Low	103	7	0.275714
PD5	Low	46	7	0.28
PW6	High	9	7	0.24
PD11	Low	49	6	0.236667
PD13	Low	12	6	0.448333
PD4	Low	115	5	0.434
PD12	Low	38	5	0.278
PD11	Low	11	5	0.228
PW9	High	10	5	0.352
PD7	Low	9	5	0.404
PD13	Low	160	4	0.355
PW14	High	74	4	0.3025
PD14	Low	44	4	0.3025
PW8	High	36	4	0.325
PD13	Low	33	4	0.4425
PD9	Low	49	3	0.26
PD13	Low	31	3	0.46
PD13	Low	28	3	0.296667
PD9	Low	67	2	0.32
PW15	High	33	2	0.33
PW15	High	21	2	0.325
PW2	High	447	0	0
PD3	Low	243	0	0
PW6	High	241	0	0
PD8	Low	165	0	0
PW5	High	164	0	0
PD3	Low	163	0	0
PD3	Low	159	0	0
PW9	High	144	0	0
PD3	Low	133	0	0
PW13	High	131	0	0
PD10	Low	129	0	0
PD6	Low	128	0	0
PW12	High	119	0	0
PD15	Low	116	0	0
PD3	Low	114	0	0
PW13	High	108	0	0
PW6	High	107	0	0
PD7	Low	100	0	0
PD10	Low	93	0	0
PD13	Low	93	0	0
PW12	High	92	0	0
PW9	High	83	0	0
PW3	High	83	0	0
PW7	High	81	0	0
PD7	Low	81	0	0
PW15	High	80	0	0
PD7	Low	80	0	0
PD10	Low	79	0	0
PW15	High	79	0	0
PD9	Low	79	0	0
PD1	Low	73	0	0
PD9	Low	72	0	0
PD8	Low	71	0	0
PD13	Low	71	0	0
PW14	High	69	0	0
PD7	Low	67	0	0
PW3	High	67	0	0
PD3	Low	63	0	0
PD8	Low	61	0	0
PW14	High	59	0	0
PD15	Low	59	0	0
PW5	High	59	0	0
PW14	High	57	0	0
PW14	High	53	0	0
PW11	High	53	0	0
PD6	Low	53	0	0
PW3	High	52	0	0
PW12	High	50	0	0
PD6	Low	50	0	0
PD15	Low	48	0	0
PD15	Low	48	0	0
PD6	Low	48	0	0
PW3	High	47	0	0
PD11	Low	47	0	0
PW15	High	47	0	0
PW11	High	46	0	0
PW8	High	46	0	0
PD13	Low	46	0	0
PW8	High	45	0	0
PD12	Low	44	0	0
PD3	Low	43	0	0
PW11	High	43	0	0
PD11	Low	43	0	0
PD12	Low	43	0	0
PW13	High	42	0	0
PW3	High	41	0	0
PW2	High	40	0	0
PD12	Low	40	0	0
PW11	High	39	0	0
PW5	High	39	0	0
PW11	High	39	0	0
PD15	Low	38	0	0
PW15	High	38	0	0
PW15	High	38	0	0
PW1	High	37	0	0
PW11	High	36	0	0
PD10	Low	35	0	0
PD13	Low	34	0	0
PW7	High	33	0	0
PD5	Low	33	0	0
PD1	Low	33	0	0
PW3	High	33	0	0
PD10	Low	32	0	0
PW13	High	32	0	0
PD14	Low	31	0	0
PW13	High	31	0	0
PW1	High	31	0	0
PW15	High	31	0	0
PD12	Low	31	0	0
PW5	High	30	0	0
PD13	Low	30	0	0
PW13	High	29	0	0
PW1	High	29	0	0
PW13	High	28	0	0
PW2	High	28	0	0
PD8	Low	28	0	0
PW15	High	28	0	0
PW10	High	28	0	0
PW3	High	28	0	0
PD10	Low	27	0	0
PW11	High	25	0	0
PD12	Low	25	0	0
PW3	High	25	0	0
PW8	High	25	0	0
PW5	High	24	0	0
PD8	Low	24	0	0
PD13	Low	24	0	0
PW2	High	24	0	0
PW11	High	23	0	0
PD10	Low	23	0	0
PW14	High	23	0	0
PD10	Low	22	0	0
PW5	High	22	0	0
PW11	High	22	0	0
PD3	Low	22	0	0
PD4	Low	22	0	0
PD13	Low	22	0	0
PW9	High	22	0	0
PD7	Low	21	0	0
PW4	High	21	0	0
PW15	High	20	0	0
PW13	High	20	0	0
PW14	High	20	0	0
PD5	Low	20	0	0
PD12	Low	20	0	0
PD3	Low	19	0	0
PW8	High	19	0	0
PW6	High	19	0	0
PW15	High	19	0	0
PW1	High	19	0	0
PD5	Low	19	0	0
PW4	High	19	0	0
PW14	High	18	0	0
PD8	Low	18	0	0
PD1	Low	18	0	0
PD1	Low	18	0	0
PD4	Low	18	0	0
PD9	Low	18	0	0
PW6	High	17	0	0
PD15	Low	16	0	0
PW8	High	16	0	0
PD5	Low	16	0	0
PD9	Low	16	0	0
PD15	Low	15	0	0
PD9	Low	15	0	0
PD3	Low	15	0	0
PD2	Low	15	0	0
PW13	High	15	0	0
PW8	High	15	0	0
PW15	High	14	0	0
PD11	Low	14	0	0
PW13	High	14	0	0
PW13	High	14	0	0
PD14	Low	13	0	0
PD15	Low	13	0	0
PW14	High	12	0	0
PD9	Low	12	0	0
PW14	High	12	0	0
PW1	High	12	0	0
PW8	High	12	0	0
PD14	Low	11	0	0
PD9	Low	11	0	0
PD7	Low	11	0	0
PW13	High	11	0	0
PD14	Low	11	0	0
PD5	Low	11	0	0
PD6	Low	11	0	0
PW8	High	10	0	0
PD9	Low	10	0	0
PW10	High	9	0	0
PW13	High	9	0	0
PD15	Low	9	0	0
PW3	High	9	0	0
PW15	High	9	0	0
PW9	High	9	0	0
PW4	High	9	0	0
PW4	High	8	0	0
PD7	Low	8	0	0
PW13	High	7	0	0
PW15	High	7	0	0
PW2	High	7	0	0
PW4	High	7	0	0
PW13	High	6	0	0
PD13	Low	6	0	0
PD3	Low	6	0	0
PD3	Low	5	0	0
PW15	High	5	0	0
PW6	High	5	0	0
PD8	Low	5	0	0
PW3	High	5	0	0
PW3	High	5	0	0
PD7	Low	5	0	0
PW8	High	5	0	0
PD11	Low	4	0	0
PW11	High	4	0	0
PW3	High	4	0	0
PW3	High	4	0	0
PW9	High	4	0	0
PW15	High	3	0	0
PW12	High	3	0	0
PD6	Low	3	0	0
PW12	High	2	0	0
PW1	High	2	0	0
PD1	Low		0	0
PD4	Low		0	0

## Sheet: field data
Date	Plant ID	Flower ID	Phacelia pollen
2018-04-17	1	1	139
2018-04-17	2	2	107
2018-04-17	3	3	232
2018-04-17	4	4	65
2018-04-17	5	5	118
2018-04-17	5	6	54
2018-04-17	6	7	265
2018-04-17	6	8	102
2018-04-17	7	9	307
2018-04-17	7	10	524
2018-04-17	7	11	34
2018-04-17	8	12	259
2018-04-17	8	13	75
2018-04-17	8	14	230
2018-04-17	9	15	80
2018-04-17	9	16	78
2018-04-17	10	17	264
2018-04-17	10	18	85
2018-04-17	10	19	274
2018-04-17	11	20	38
2018-04-17	12	21	152
2018-04-17	12	22	108
2018-04-17	13	23	128
2018-04-17	13	24	117
2018-04-17	13	25	48
2018-04-17	13	28	18
2018-04-17	14	26	173
2018-04-17	14	27	27
2018-04-17	14	29	127
2018-04-17	15	30	134
2018-04-17	15	31	77
2018-04-17	15	32	216
2018-04-23	16	33	63
2018-04-23	17	34	163
2018-04-23	18	35	303
2018-04-23	19	36	200
2018-04-23	20	37	50
2018-04-23	20	38	9
2018-04-23	21	39	89
2018-04-23	21	40	68
2018-04-23	21	41	99
2018-04-23	22	42	89
2018-04-23	23	43	53
2018-04-23	24	44	36
2018-04-23	24	45	72
2018-04-23	25	46	67
2018-04-23	25	47	17
2018-04-23	26	48	123
2018-04-23	26	49	92
2018-04-23	27	50	17
2018-04-23	28	51	341
2018-04-23	29	52	422
2018-04-23	29	53	12
2018-04-23	30	54	74
2018-04-23	30	55	39
2018-04-23	31	56	281
2018-04-23	31	57	357
